# Supplementary material for: Control of quiescence and activation of human muscle stem cells by cytokines
Source: PLoS One. 2025 Dec 5;20(12):e0327701. doi: 10.1371/journal.pone.0327701 (PMC12680340; doi:10.1371/journal.pone.0327701)
Supplement: S1 File — (ZIP) [file pone.0327701.s001.zip]

Archive with 41 entries (38 files):
- muscle study approval letters/
- muscle study approval letters/Outcome_Letter15.pdf
- __MACOSX/
- __MACOSX/muscle study approval letters/
- __MACOSX/muscle study approval letters/._Outcome_Letter15.pdf
- muscle study approval letters/Outcome_Letter14.pdf
- __MACOSX/muscle study approval letters/._Outcome_Letter14.pdf
- muscle study approval letters/Outcome_Letter16.pdf
- __MACOSX/muscle study approval letters/._Outcome_Letter16.pdf
- muscle study approval letters/Outcome_Letter17.pdf
- __MACOSX/muscle study approval letters/._Outcome_Letter17.pdf
- muscle study approval letters/Outcome_Letter13.pdf
- __MACOSX/muscle study approval letters/._Outcome_Letter13.pdf
- muscle study approval letters/Outcome_Letter12.pdf
- __MACOSX/muscle study approval letters/._Outcome_Letter12.pdf
- muscle study approval letters/Outcome_Letter10.pdf
- __MACOSX/muscle study approval letters/._Outcome_Letter10.pdf
- muscle study approval letters/Outcome_Letter.pdf
- __MACOSX/muscle study approval letters/._Outcome_Letter.pdf
- muscle study approval letters/Outcome_Letter11.pdf
- __MACOSX/muscle study approval letters/._Outcome_Letter11.pdf
- muscle study approval letters/Outcome_Letter5.pdf
- __MACOSX/muscle study approval letters/._Outcome_Letter5.pdf
- muscle study approval letters/Outcome_Letter4.pdf
- __MACOSX/muscle study approval letters/._Outcome_Letter4.pdf
- muscle study approval letters/Outcome_Letter6.pdf
- __MACOSX/muscle study approval letters/._Outcome_Letter6.pdf
- muscle study approval letters/GESCR Outcome_Letter.pdf
- __MACOSX/muscle study approval letters/._GESCR Outcome_Letter.pdf
- muscle study approval letters/Outcome_Letter7.pdf
- __MACOSX/muscle study approval letters/._Outcome_Letter7.pdf
- muscle study approval letters/Outcome_Letter3.pdf
- __MACOSX/muscle study approval letters/._Outcome_Letter3.pdf
- muscle study approval letters/Outcome_Letter9.pdf
- __MACOSX/muscle study approval letters/._Outcome_Letter9.pdf
- muscle study approval letters/Outcome_Letter8.pdf
- __MACOSX/muscle study approval letters/._Outcome_Letter8.pdf
- muscle study approval letters/IRB Outcome_Letter.pdf
- __MACOSX/muscle study approval letters/._IRB Outcome_Letter.pdf
- muscle study approval letters/Outcome_Letter18.pdf
- __MACOSX/muscle study approval letters/._Outcome_Letter18.pdf
